# Supplementary material for: Original Fluorinated Non-Isocyanate Polyhydroxyurethanes
Source: Molecules. 2023 Feb 14;28(4):1795. doi: 10.3390/molecules28041795 (PMC9964802; doi:10.3390/molecules28041795)
Supplement: Supplementary file 1 [file molecules-28-01795-s001.zip]

Archive with 1 entries (1 files):
- molecules-2208300-supplementary.pdf
